# Supplementary material for: Manifestation of Hydrogen Bonding and Exciton Delocalization on the Absorption and Two-Dimensional Electronic Spectra of Chlorosomes
Source: J Phys Chem B. 2023 Jan 25;127(5):1097–109. doi: 10.1021/acs.jpcb.2c07143 (PMC9923760; doi:10.1021/acs.jpcb.2c07143)
Supplement: Supplementary file 2 — jp2c07143_si_002.txt [file jp2c07143_si_002.txt]

Atom         Partial charges	   Partial charges
               ground state         excited state	 				
C      	        0.199267 	     0.069123                  
C               0.006988             0.235803                  
N               -0.381055           -0.603367                  
C               0.027763             0.442526                  
C               0.042105            -0.459571                  
C               -0.190569           -0.407061                  
C               0.031302             0.288192                  
C               0.070758             0.007175                  
C               -0.067239           -0.269488                  
C               -0.082353            0.423807                  
N               -0.226408           -0.577727                  
C               -0.080740           -0.419140                  
C               -0.040310            0.322985                  
C               -0.072505           -0.130937                  
C               -0.032110           -0.245762                  
C               -0.064395            0.344980                  
N               -0.295896           -0.549624                  
C               -0.004331           -0.255305                  
C               -0.033254           -0.077424                  
C                0.475533            0.548960                  
C               -0.077103            0.186134                  
N               -0.210570           -0.526604                  
C               -0.002527            0.354595                  
C               0.062643            -0.122227                  
C               0.004854             0.163643                  
C               -0.051268           -0.263759                  
MG              0.874273             0.995145                  
C               -0.337676           -0.115294                  
H               0.114979             0.040876                  
H               0.114979             0.093938                  
H               0.114979             0.007107                  
C               0.141018             0.624141                  
O               -0.681314           -0.697051                  
H               0.451090             0.380187                  
C               -0.176528           -0.081758                  
H               0.051777             0.036571                  
H               0.051777            -0.011918                  
H               0.051777             0.028198                  
H               0.077907            -0.092987                  
H               0.131148             0.158370                  
C               -0.040672            0.283644                  
C               -0.053932           -0.046923                  
H               0.022515            -0.010443                  
H               0.022515             0.001633                  
H               0.022515             0.008616                  
H               0.039713            -0.065110                  
H               0.039713            -0.043422                  
H               0.212959             0.169258                  
C               0.001352             0.224478                  
C               -0.061740           -0.116707                  
H               0.022191             0.070830                  
H               0.022191             0.011296                  
H               0.022191             0.012282                  
H               0.028595            -0.040956                  
H               0.028595            -0.027482                  
O                -0.54835           -0.548361                  
H               0.040950             0.040088                  
H               0.040950             0.044015                  
C               -0.119282            0.005925                  
H               0.040868            -0.017232                  
H               0.040868             0.005246                  
H               0.040868            -0.012399                  
H               0.122471             0.154837                  
C               -0.206800           -0.104831                  
H               0.069021             0.022800                  
H               0.069021             0.059181                  
H               0.069021             0.051456                  
C               -0.090457            0.031740                  
H               0.026478            -0.016610                  
H               0.026478             0.016526                  
H               0.026478             0.022345                  
H               0.064380             0.009143                  
C               -0.210511            0.037056                  
C               -0.015343           -0.226796                  
H               0.090405            -0.040031                  
H               0.090405             0.031743            
H               0.032540             0.047680                  
H               0.032540             0.090047                  
C                0.697860            0.684475                  
O               -0.417151           -0.488420                  
O                -0.59837           -0.521316                  
C               0.095400             0.543973                  
C               -0.310866           -0.421291                  
C               0.002270             0.171272                  
C               -0.032084           -0.254299                  
H               0.101955            -0.047300                  
H               0.101955            -0.044753                  
H               0.161176             0.094755                  
H               0.045958             0.086846                  
H               0.045958             0.064958                  
C               -0.079912           -0.202400                  
H               0.042249             0.077477                  
H               0.042249             0.071595                  
H               0.042249             0.057845                  
C               -0.017853            0.387719                  
C               -0.340822           -0.418894                  
C               -0.041077            0.081915                  
C               -0.066284           -0.107955                  
H               0.056320            -0.043286                  
H               0.056320            -0.009394                  
H               0.168820             0.094588                  
H               0.056064             0.048362                  
H               0.056064             0.028049                  
C               -0.016994           -0.070691                  
H               0.032624             0.022230                  
H               0.032624             0.027498                  
H               0.032624             0.033328                  
C               -0.029267            0.299741                  
C               -0.462353           -0.451323                  
C               0.147665             0.180407                  
C               -0.125049           -0.214278                  
H               0.074111            -0.030714 
H               0.074111            -0.019940 
H               0.194746             0.137372 
H               0.041883             0.065304 
H               0.041883             0.056406 
H               0.041883             0.061788 
C               -0.125049           -0.150406 
H               0.041883             0.046237 
H               0.041883             0.051537 
H               0.041883             0.040967 
